# Supplementary material for: The Effect of COVID-19 and COVID-19 Vaccination on Assisted Human Reproduction Outcomes: A Systematic Review and Meta-Analysis
Source: Diseases. 2024 Sep 3;12(9):201. doi: 10.3390/diseases12090201 (PMC11431602; doi:10.3390/diseases12090201)
Supplement: Supplementary file 1 [file diseases-12-00201-s001.zip]

Archive with 2 entries (2 files):
- PRISMA 2020 Checklist.pdf
- Supplementary tables_ART COVID.pdf
